# Supplementary material for: Heat shock factor regulation of antimicrobial peptides expression suggests a conserved defense mechanism induced by febrile temperature in arthropods
Source: eLife. 2026 Apr 16;13:RP101460. doi: 10.7554/eLife.101460 (PMC13086497; doi:10.7554/eLife.101460)
Supplement: Figure 1—source data 1. [file elife-101460-fig1-data1.xls]

## Sheet: Fig. 1C
Gene	GpW_1	GpW_2	GpW_3	GpTW_1	GpTW_2	GpTW_3
Transcription factor Dp-1	0.344912	0.350927	0.0001	0.218185	0.26871	10.3337
nuclear transcription factor Y subunit alpha-like	0.103677	0.156393	0.220255	0.815704	0.778458	1.63229
transcription factor 12-like	0.647847	0.386797	0.458015	2.6424	2.19954	4.44867
heat shock factor 1	0.14035	0.138325	0.151079	0.760233	1.01422	0.728574
nuclear transcription factor Y subunit B-1-like	4.34262	7.32916	7.5806	26.7991	27.2969	27.1317
transcription factor SOX-8-like	1.86922	4.78276	5.49596	16.3981	14.718	12.6009
transcription factor IIIB 90 kDa subunit-like	3.28257	2.67222	2.92746	8.41497	6.94422	8.0995
nuclear transcription factor Y subunit gamma-like	4.12255	5.01816	4.80603	11.0162	12.2235	12.6783
transcription factor ATF-b	95.9093	87.5732	82.7139	221.132	222.727	217.444
activating transcription factor 3-like	14.5273	14.2889	13.4487	32.2912	34.1617	31.9115
