# Supplementary material for: Heat shock factor regulation of antimicrobial peptides expression suggests a conserved defense mechanism induced by febrile temperature in arthropods
Source: eLife. 2026 Apr 16;13:RP101460. doi: 10.7554/eLife.101460 (PMC13086497; doi:10.7554/eLife.101460)
Supplement: Figure 1—figure supplement 1—source data 1. [file elife-101460-fig1-figsupp1-data1.xls]

## Sheet: Fig. 1-figure supplement 1
	Transcription factor Dp-1		nuclear transcription factor Y subunit alpha-like		transcription factor 12-like		Heat shock factor 1		nuclear transcription factor Y subunit B-1-like		transcription factor SOX-8-like		transcription factor IIIB 90 kDa subunit-like		nuclear transcription factor Y subunit gamma-like		transcription factor ATF-b		activating transcription factor 3-like
GroupW	1.00121	0.057109	1.00077	0.045324	1.00091	0.048813	1.00606	0.132075	1.00155	0.063715	1.00114	0.055366	1.00012	0.01822	1.00132	0.059828	1.00313	0.090358	1.00012	0.018241
GroupTW	3.99662	0.193252	6.5116	0.200876	4.62285	0.223532	3.09291	0.249829	2.34474	0.260987	2.48021	0.072595	2.63305	0.226738	1.27988	0.05515	4.91841	0.173756	3.57563	0.26793
