# Supplementary material for: Heat shock factor regulation of antimicrobial peptides expression suggests a conserved defense mechanism induced by febrile temperature in arthropods
Source: eLife. 2026 Apr 16;13:RP101460. doi: 10.7554/eLife.101460 (PMC13086497; doi:10.7554/eLife.101460)
Supplement: Figure 2—source data 1. [file elife-101460-fig2-data1.xls]

## Sheet: Fig. 2A
	25℃		32℃
Pleopod	1.00011	0.018258	7.95076	0.357648
Hepatopancreases	1.03051	0.008229	2.4106	0.268942
Stomach	1.2776	0.018377	2.50297	0.20466
Intestine	2.02331	0.021387	4.06379	0.826435
Gill	2.10669	0.124414	5.94914	0.10916
Nerves	2.34578	0.028064	4.05362	0.455311
Eyestalk	2.61027	0.111252	4.87415	0.337866
Antenna	3.05999	0.060871	4.60936	0.289262
Epithelium	4.08464	0.084933	1.89043	0.239014
Heart	4.61617	0.037032	4.92748	0.632267
Hemocyte	4.60574	0.066248	6.00957	0.388296
Muscle	5.55786	0.274632	6.6284	0.309942

## Sheet: Fig. 2C
	PBS 32℃		Poly(I: C) 32℃
0	1.01253	0.187782	1.0029	0.091703
4	0.923662	0.123828	5.67591	0.960695
8	1.10386	0.338574	3.31902	0.419257
12	0.932748	0.071659	8.44041	0.755756
24	0.939708	0.022834	7.51826	0.215586
36	0.901584	0.136757	1.38911	0.279584
48	1.05367	0.069275	5.05414	0.207313
72	0.890188	0.208254	4.5274	0.296519

## Sheet: Fig. 2D
	PBS 32℃		Poly(I: C) 32℃
0	1.00553	0.131898	1.0002	0.024304
4	0.968669	0.037868	1.36919	0.11506
8	0.884526	0.070564	1.15771	0.112199
12	0.903835	0.037074	2.19387	0.188093
24	0.995617	0.025942	6.99962	0.250537
36	0.960937	0.107101	2.22333	0.169341
48	0.955181	0.031046	1.74974	0.054777
72	0.935389	0.08158	1.60902	0.122848

## Sheet: Fig. 2E
	PBS 32℃		Poly(I: C) 32℃
0	1.07484	0.447268	1.00042	0.035808
4	1.12388	0.279173	1.72122	0.024912
8	1.16301	0.057468	3.46706	0.097441
12	1.23236	0.194835	2.60395	0.099561
24	1.08066	0.240975	2.40469	0.259729
36	1.311	0.117304	2.08643	0.097508
48	1.31699	0.309504	2.25057	0.386862
72	0.853673	0.1722	3.74667	0.260834

## Sheet: Fig. 2F
	PBS 32℃		WSSV 32℃
0	1.01253	0.187782	1.002	0.078055
4	0.923662	0.123828	3.53325	0.161367
8	1.10386	0.338574	6.25767	0.426993
12	0.932748	0.071659	8.80186	0.42986
24	0.939708	0.022834	5.6451	0.149158
36	0.901584	0.136757	15.933	0.570289
48	1.05367	0.069275	9.50081	0.505668
72	0.890188	0.208254	3.58749	0.286196

## Sheet: Fig. 2G
	PBS 32℃		WSSV 32℃
0	1.00553	0.131898	1.00001	0.003997
4	0.968669	0.037868	1.88791	0.030359
8	0.884526	0.070564	3.93103	0.393678
12	0.903835	0.037074	1.13888	0.050154
24	0.995617	0.025942	1.50576	0.048644
36	0.960937	0.107101	1.95006	0.237558
48	0.955181	0.031046	4.55664	0.237386
72	0.935389	0.08158	1.88548	0.19181

## Sheet: Fig. 2H
	PBS 32℃		WSSV 32℃
0	1.07484	0.447268	1.00234	0.084254
4	1.12388	0.279173	1.81146	0.057246
8	1.16301	0.057468	3.20576	0.294053
12	1.23236	0.194835	3.05943	0.428817
24	1.08066	0.240975	2.28943	0.132916
36	1.311	0.117304	3.02983	0.222248
48	1.31699	0.309504	4.16997	0.346583
72	0.853673	0.1722	2.41048	0.274052
