# Supplementary material for: Heat shock factor regulation of antimicrobial peptides expression suggests a conserved defense mechanism induced by febrile temperature in arthropods
Source: eLife. 2026 Apr 16;13:RP101460. doi: 10.7554/eLife.101460 (PMC13086497; doi:10.7554/eLife.101460)
Supplement: Figure 2—figure supplement 1—source data 1. [file elife-101460-fig2-figsupp1-data1.xls]

## Sheet: Fig. 2-figure supplement 1A
	PBS 25℃		Poly(I : C) 25℃
0h	1.002	0.078055	1.00131	0.062778
4h	0.977875	0.092219	0.830391	0.084587
8h	0.945218	0.151123	0.833031	0.067741
12h	0.938207	0.048532	2.43416	0.033744
24h	0.939704	0.022718	2.59902	0.135401
36h	0.91943	0.061716	4.33018	0.560596
48h	0.933315	0.027963	2.56542	0.187811
72h	1.10341	0.113308	2.28471	0.148925

## Sheet: Fig. 2-figure supplement 1B
	PBS 25℃		Poly(I : C) 25℃
0h	1.00492	0.124514	1.00023	0.026062
4h	0.870899	0.030179	1.96602	0.268974
8h	0.962472	0.053305	0.860999	0.034196
12h	0.864593	0.011986	0.640806	0.127678
24h	0.946711	0.043237	1.81346	0.117566
36h	0.928061	0.100844	0.953098	0.03599
48h	0.934622	0.100991	2.53013	0.34885
72h	0.913162	0.063572	2.33088	0.217192

## Sheet: Fig. 2-figure supplement 1C
	PBS 25℃		Poly(I : C) 25℃
0h	1.0002	0.024387	1.00032	0.031208
4h	1.00587	0.061742	0.40814	0.012777
8h	0.994528	0.0661	1.51024	0.08194
12h	1.01212	0.039249	1.16765	0.100926
24h	1.06051	0.167666	1.05344	0.064662
36h	1.10307	0.110349	0.734051	0.026158
48h	1.13148	0.226516	1.52069	0.081024
72h	1.02899	0.131468	1.1249	0.234729

## Sheet: Fig. 2-figure supplement 1D
	PBS 25℃		WSSV 25℃
0h	1.002	0.078055	1.00985	0.167419
4h	0.977875	0.092219	1.52981	0.010604
8h	0.945218	0.151123	6.04234	0.370891
12h	0.938207	0.048532	1.71438	0.078456
24h	0.939704	0.022718	2.05221	0.066703
36h	0.91943	0.061716	2.76323	0.221869
48h	0.933315	0.027963	1.57949	0.120092
72h	1.10341	0.113308	1.5853	0.087096

## Sheet: Fig. 2-figure supplement 1E
	PBS 25℃		WSSV 25℃
0h	1.00492	0.124514	1.00439	0.114162
4h	0.870899	0.030179	1.35951	0.153554
8h	0.962472	0.053305	2.09779	0.510749
12h	0.864593	0.011986	1.6265	0.355862
24h	0.946711	0.043237	1.12912	0.070404
36h	0.928061	0.100844	1.29894	0.119147
48h	0.934622	0.100991	1.08164	0.089558
72h	0.913162	0.063572	2.79652	0.069548

## Sheet: Fig. 2-figure supplement 1F
	PBS 25℃		WSSV 25℃
0h	1.0002	0.024387	1.00177	0.072118
4h	1.00587	0.061742	1.44377	0.170452
8h	0.994528	0.0661	2.22964	0.038826
12h	1.01212	0.039249	1.64659	0.12528
24h	1.06051	0.167666	1.28367	0.155675
36h	1.10307	0.110349	1.12312	0.047075
48h	1.13148	0.226516	1.14622	0.099528
72h	1.02899	0.131468	1.43742	0.025116
