# Supplementary material for: Heat shock factor regulation of antimicrobial peptides expression suggests a conserved defense mechanism induced by febrile temperature in arthropods
Source: eLife. 2026 Apr 16;13:RP101460. doi: 10.7554/eLife.101460 (PMC13086497; doi:10.7554/eLife.101460)
Supplement: Figure 3—source data 1. [file elife-101460-fig3-data1.xls]

## Sheet: Fig. 3A
	48 h
dsGFP	1.00127	0.061067
dsLvHSF1-1	0.249623	0.03768
dsLvHSF1-2	0.340541	0.095615

## Sheet: Fig. 3B
	48 h
dsGFP	1.00115	0.058123
dsLvHSF1-1	0.163171	0.007941
dsLvHSF1-2	0.304256	0.002109

## Sheet: Fig. 3C
	48 h		72 h
dsGFP+WSSV	50600000	1430000	296000000	60700000
dsLvHSF1+WSSV	177000000	24900000	526000000	18800000

## Sheet: Fig. 3D
dsGFP+WSSV(25℃)	50287500	4.06217e+06
dsHSF1+WSSV(25℃)	265125000	5.81241e+07

## Sheet: Fig. 3E
	48 h		72 h
dsGFP+WSSV(25℃)	1.00015	0.021248	1.00241	0.085942
dsLvHSF1+WSSV(25℃)	1.17647	0.057063	2.29583	0.16118

## Sheet: Fig. 3F
	48 h		72 h
dsGFP+WSSV(25℃)	1.00329	0.098236	1.00028	0.028683
dsLvHSF1+WSSV(25℃)	2.05296	0.198964	1.55975	0.080684

## Sheet: Fig. 3g
Hemocyte			Gill
dsGFP+WSSV(25℃)	dsLvHSF1+WSSV(25℃)		dsGFP+WSSV(25℃)	dsLvHSF1+WSSV(25℃)
1	1.76841		1	1.59786
0.951242	1.84107		0.992897	1.64029
0.951002	1.69977		0.966777	1.62085

## Sheet: Fig. 3H
	PBS+WSSV(25℃)	dsGFP+WSSV(25℃)	dsLvHSF1+WSSV(25℃)	dsGFP+PBS(25℃)	dsLvHSF1+PBS(25℃)
52	1
56	1
64	1
72	1
76	1
84	1
88	1
92	1
96	1
100	1
100	1
108	1
108	1
116	1
116	1
124	1
124	1
132	1
132	1
140	1
140	1
140	1
148	1
156	1
156	1
164	1
172	1
180	1
188	1
196	1
40		1
40		1
52		1
52		1
60		1
68		1
76		1
92		1
100		1
100		1
124		1
124		1
124		1
132		1
132		1
140		1
148		1
148		1
148		1
148		1
156		1
164		1
164		1
172		1
180		1
188		1
188		1
196		1
196		1
196		1
52			1
52			1
60			1
68			1
68			1
76			1
76			1
88			1
100			1
116			1
124			1
124			1
132			1
132			1
148			1
148			1
148			1
156			1
156			1
164			1
164			1
164			1
172			1
172			1
172			1
172			1
180			1
188			1
188			1
196			1
196				0
196				0
196				0
196				0
196				0
196				0
196				0
196				0
196				0
196				0
196				0
196				0
196				0
196				0
196				0
196				0
196				0
196				0
196				0
196				0
196				0
196				0
196				0
196				0
196				0
196				0
196				0
196				0
196				0
196				0
196					0
196					0
196					0
196					0
196					0
196					0
196					0
196					0
196					0
196					0
196					0
196					0
196					0
196					0
196					0
196					0
196					0
196					0
196					0
196					0
196					0
196					0
196					0
196					0
196					0
196					0
196					0
196					0
196					0
196					0
