# Supplementary material for: Heat shock factor regulation of antimicrobial peptides expression suggests a conserved defense mechanism induced by febrile temperature in arthropods
Source: eLife. 2026 Apr 16;13:RP101460. doi: 10.7554/eLife.101460 (PMC13086497; doi:10.7554/eLife.101460)
Supplement: Figure 4—source data 1. [file elife-101460-fig4-data1.xls]

## Sheet: Fig. 4A
	PBS+WSSV(32℃)	dsGFP+WSSV(32℃)	dsLvHSF1+WSSV(32℃)	dsGFP+PBS(32℃)	dsGHSF1+PBS(32℃)
52	1
100	1
108	1
116	1
148	1
180	1
196	0
196	0
196	0
196	0
196	0
196	0
196	0
196	0
196	0
196	0
196	0
196	0
196	0
196	0
196	0
196	0
196	0
196	0
196	0
196	0
196	0
196	0
196	0
196	0
20		1
24		1
28		1
124		1
196		0
196		0
196		0
196		0
196		0
196		0
196		0
196		0
196		0
196		0
196		0
196		0
196		0
196		0
196		0
196		0
196		0
196		0
196		0
196		0
196		0
196		0
196		0
196		0
196		0
196		0
16			1
24			1
52			1
76			1
92			1
92			1
100			1
108			1
108			1
116			1
132			1
132			1
140			1
140			1
140			1
148			1
148			1
148			1
148			1
156			1
164			1
164			1
164			1
180			1
180			1
180			1
196			0
196			0
196			0
196			0
196				0
196				0
196				0
196				0
196				0
196				0
196				0
196				0
196				0
196				0
196				0
196				0
196				0
196				0
196				0
196				0
196				0
196				0
196				0
196				0
196				0
196				0
196				0
196				0
196				0
196				0
196				0
196				0
196				0
196				0
196					0
196					0
196					0
196					0
196					0
196					0
196					0
196					0
196					0
196					0
196					0
196					0
196					0
196					0
196					0
196					0
196					0
196					0
196					0
196					0
196					0
196					0
196					0
196					0
196					0
196					0
196					0
196					0
196					0
196					0

## Sheet: Fig. 4B
	24 h		48 h		72 h
dsGPF+WSSV(32℃)	219000	4980	388000	17400	350000	29500
dsLvHSF1+WSSV(32℃)	982000	1480	1610000	78700	1570000	50100

## Sheet: Fig. 4C
	48 h
dsGPF+WSSV(32℃)	1682500	152292
dsLvHSF1+WSSV(32℃)	9746250	226207

## Sheet: Fig. 4d
dsGPF+WSSV(32℃)	dsLvHSF1+WSSV(32℃)
0.0958377	1
0.041834	1.00095
0.100193	1.04559
