# Supplementary material for: Heat shock factor regulation of antimicrobial peptides expression suggests a conserved defense mechanism induced by febrile temperature in arthropods
Source: eLife. 2026 Apr 16;13:RP101460. doi: 10.7554/eLife.101460 (PMC13086497; doi:10.7554/eLife.101460)
Supplement: Figure 5—source data 1. [file elife-101460-fig5-data1.xls]

## Sheet: Fig. 5B
gene	dsGFP_1	dsGFP_2	dsGFP_3	dsLvHSF1_1	dsLvHSF1_2	dsLvHSF1_3
single whey acidic protein domain-containing protein	22.6319	24.991	23.4281	7.57765	6.30533	7.13769
CruI-1	26.7571	29.5378	28.8167	0.023896	0.263239	0.251145
C-type lectin	2.26919	1.93652	0.0001	0.0001	0.0001	0.063021
ALF5	63.3531	79.5722	83.7699	0.0001	0.0001	6.44252
putative antimicrobial peptide	572.481	588.554	544.715	20.0555	18.7756	20.3966
CTLDcp1	3.10094	2.02964	3.26367	0.0001	0.068762	0.460695
antimicrobial peptide type 2 precursor IIb	82.1368	71.2473	81.9266	17.1257	16.2236	14.4594
Vago3	721.732	719.02	745.781	299.777	296.083	302.546

## Sheet: Fig. 5C
Hemocyte			Gill
dsGPF+WSSV(32℃)	dsLvHSF1+WSSV(32℃)		dsGPF+WSSV(32℃)	dsLvHSF1+WSSV(32℃)
0.991373	0.183965		0.710792	0.157946
0.937896	0.0834757		0.810846	0.125652
1.20372	0.147368		1.35426	0.104205
0.893475	0.130083		1.2812	0.0628258

## Sheet: Fig. 5D
Control	1	0.076683
HSF1-10 ng	1.80125	0.141498
HSF1-50 ng	2.66569	0.234513
HSF1-100 ng	3.27636	0.169426

## Sheet: Fig. 5F
	PGL3-SWD		PGL3-SWD-M1		PGL3-SWD-M2		PGL3-SWD-M1/2
Control	1	0.0176753	1	0.0499915	1	0.163596	1	0.113846
pAc-HSF1-HA	3.39532	0.0097443	1.50572	0.0958324	1.36294	0.210711	1.00612	0.244982
