# Supplementary material for: Heat shock factor regulation of antimicrobial peptides expression suggests a conserved defense mechanism induced by febrile temperature in arthropods
Source: eLife. 2026 Apr 16;13:RP101460. doi: 10.7554/eLife.101460 (PMC13086497; doi:10.7554/eLife.101460)
Supplement: Figure 5—source data 2. [file elife-101460-fig5-data2.zip]

Archive with 2 entries (1 files):
- Fig. 5-source data2/
- Fig. 5-source data2/Fig. 5-source data2.tif
