# Supplementary material for: Heat shock factor regulation of antimicrobial peptides expression suggests a conserved defense mechanism induced by febrile temperature in arthropods
Source: eLife. 2026 Apr 16;13:RP101460. doi: 10.7554/eLife.101460 (PMC13086497; doi:10.7554/eLife.101460)
Supplement: Figure 5—source data 3. [file elife-101460-fig5-data3.zip]

Archive with 6 entries (5 files):
- Fig. 5-source data3/
- Fig. 5-source data3/Fig. 5d ACTB.tif
- Fig. 5-source data3/Fig. 5d HSF1.tif
- Fig. 5-source data3/Fig. 5f ACTB.tif
- Fig. 5-source data3/Fig. 5f HSF1.tif
- Fig. 5-source data3/Fig. 5H EMSA.tif
