# Supplementary material for: Heat shock factor regulation of antimicrobial peptides expression suggests a conserved defense mechanism induced by febrile temperature in arthropods
Source: eLife. 2026 Apr 16;13:RP101460. doi: 10.7554/eLife.101460 (PMC13086497; doi:10.7554/eLife.101460)
Supplement: Figure 5—figure supplement 2—source data 1. [file elife-101460-fig5-figsupp2-data1.xls]

## Sheet: Fig. 5-figure supplement 2
	CruI-1		C-type lectin		ALF5		antimicrobial peptide		CTLDcp1		type 2 precursor IIb		Vago3
dsGFP+WSSV（32 ℃）	1.00011	0.017372	1.00214	0.076939	1.00144	0.061236	1.00567	0.122899	1.00773	0.150027	1.00166	0.065765	1.0091	0.155256
dsHSF1+WSSV（32 ℃）	0.362694	0.078951	0.528419	0.166514	0.163019	0.012597	0.06072	0.007586	0.64566	0.083377	0.037883	0.007207	0.667985	0.01786
