# Supplementary material for: Heat shock factor regulation of antimicrobial peptides expression suggests a conserved defense mechanism induced by febrile temperature in arthropods
Source: eLife. 2026 Apr 16;13:RP101460. doi: 10.7554/eLife.101460 (PMC13086497; doi:10.7554/eLife.101460)
Supplement: Figure 6—source data 1. [file elife-101460-fig6-data1.xls]

## Sheet: Fig. 6A
	PBS		WSSV
0	1.00315	0.099064	1.00117	0.059569
4	1.16622	0.072799	5.66314	0.563886
8	1.00234	0.083308	4.44107	0.19398
12	1.19409	0.086922	5.59638	0.870951
24	1.21619	0.225524	2.67194	0.135821
36	1.07944	0.026096	5.17703	0.339866
48	1.03137	0.131772	7.89889	1.03492
72	1.09341	0.072724	4.73714	1.30461

## Sheet: Fig. 6B
dsGFP	dsSWD
1.04247	0.137738
1.1019	0.135842
0.876606	0.138696
0.993092	0.14161

## Sheet: Fig. 6C
24 h			48 h
dsGFP+WSSV(32℃)	dsSWD+WSSV(32℃)		dsGFP+WSSV(32℃)	dsSWD+WSSV(32℃)
32100	175000		59700	555000
32100	177000		70700	555000
23300	181000		59700	2940000
23300	174000		70700	1260000

## Sheet: Fig. 6D
	dsGFP+WSSV(32℃)	dsSWD+WSSV(32℃)	dsSWD+PBS(32℃)
48	1
52	1
56	1
56	1
56	1
56	1
64	1
64	1
72	1
72	1
80	1
80	1
112	1
112	1
124	1
148	1
148	1
148	1
156	1
156	1
160	1
168	0
168	0
168	0
168	0
168	0
168	0
168	0
168	0
168	0
36		1
36		1
36		1
36		1
40		1
40		1
48		1
48		1
52		1
52		1
52		1
56		1
60		1
60		1
60		1
64		1
76		1
80		1
84		1
84		1
112		1
120		1
120		1
128		1
132		1
132		1
144		1
144		1
144		1
156		1
168			0
168			0
168			0
168			0
168			0
168			0
168			0
168			0
168			0
168			0
168			0
168			0
168			0
168			0
168			0
168			0
168			0
168			0
168			0
168			0
168			0
168			0
168			0
168			0
168			0
168			0
168			0
168			0
168			0
168			0

## Sheet: Fig. 6G
24 h			48 h
dsSWD+TRX+WSSV(32℃)	dsnSWD+rSWD+WSSV(32℃)		dsSWD+TRX+WSSV(32℃)	dsSWD+rSWD+WSSV(32℃)
9859700	2435759		244000000	48787390
8534801	2360535		235000000	43577395
8168077	2259107		244000000	45533899
5199176	2451090		235000000	53266569

## Sheet: Fig. 6H
	dsSWD+TRX+WSSV(32℃)	dsSWD+rSWD+WSSV(32℃)	rSWD+PBS(32℃)	dsGFP+rSWD(32℃)
36	1
48	1
48	1
48	1
52	1
52	1
52	1
52	1
72	1
80	1
96	1
96	1
120	1
120	1
120	1
124	1
124	1
124	1
128	1
128	1
128	1
132	1
136	1
164	1
168	0
168	0
168	0
168	0
168	0
168	0
48		1
52		1
76		1
80		1
88		1
96		1
104		1
108		1
112		1
120		1
124		1
128		1
144		1
148		1
152		1
156		1
168		0
168		0
168		0
168		0
168		0
168		0
168		0
168		0
168		0
168		0
168		0
168		0
168		0
168		0
168			0
168			0
168			0
168			0
168			0
168			0
168			0
168			0
168			0
168			0
168			0
168			0
168			0
168			0
168			0
168			0
168			0
168			0
168			0
168			0
168			0
168			0
168			0
168			0
168			0
168			0
168			0
168			0
168			0
168			0
168				0
168				0
168				0
168				0
168				0
168				0
168				0
168				0
168				0
168				0
168				0
168				0
168				0
168				0
168				0
168				0
168				0
168				0
168				0
168				0
168				0
168				0
168				0
168				0
168				0
168				0
168				0
168				0
168				0
168				0

## Sheet: Fig. 6I
24 h			48 h
dsHSF1+TRX+WSSV(32℃)	dsHSF1+rSWD+WSSV(32℃)		dsHSF1+TRX+WSSV(32℃)	dsHSF1+rSWD+WSSV(32℃)
48380219	1.45816e+07		965000000	136217352
52822016	1.75204e+07		942000000	151312573
46011826	1.28887e+07		918000000	109883020
48077628	1.84739e+07		1000000000	140462837

## Sheet: Fig. 6j
dsHSF1+TRX+WSSV(32℃)	dsHSF1+rSWD+WSSV(32℃)
1	0.631504
0.992262	0.687146
0.948512	0.570958

## Sheet: Fig. 6K
	rSWD+PBS(32℃)	dsHSF1+rSWD+WSSV(32℃)	dsHSF1+TRX+WSSV(32℃)	dsGFP+PBS(32℃)
168	0
168	0
168	0
168	0
168	0
168	0
168	0
168	0
168	0
168	0
168	0
168	0
168	0
168	0
168	0
168	0
168	0
168	0
168	0
168	0
168	0
168	0
168	0
168	0
168	0
168	0
168	0
168	0
168	0
168	0
24		1
48		1
72		1
80		1
92		1
108		1
112		1
120		1
124		1
128		1
132		1
140		1
148		1
168		0
168		0
168		0
168		0
168		0
168		0
168		0
168		0
168		0
168		0
168		0
168		0
168		0
168		0
168		0
168		0
168		0
24			1
24			1
48			1
48			1
48			1
72			1
72			1
92			1
92			1
108			1
108			1
112			1
112			1
120			1
120			1
120			1
132			1
132			1
140			1
140			1
148			1
148			1
156			1
156			1
156			1
168			0
168			0
168			0
168			0
168			0
168				0
168				0
168				0
168				0
168				0
168				0
168				0
168				0
168				0
168				0
168				0
168				0
168				0
168				0
168				0
168				0
168				0
168				0
168				0
168				0
168				0
168				0
168				0
168				0
168				0
168				0
168				0
168				0
168				0
168				0
