# Supplementary material for: Heat shock factor regulation of antimicrobial peptides expression suggests a conserved defense mechanism induced by febrile temperature in arthropods
Source: eLife. 2026 Apr 16;13:RP101460. doi: 10.7554/eLife.101460 (PMC13086497; doi:10.7554/eLife.101460)
Supplement: Figure 6—figure supplement 1—source data 1. [file elife-101460-fig6-figsupp1-data1.xls]

## Sheet: Fig. 6-figure supplement 1C
GST	1.00006	0.013863
rHSF1	2.99032	0.074368

## Sheet: Fig. 6-figure supplement 1D
dsGFP+WSSV(33℃)	dsLvHSF1+WSSV(33℃)
4610000	94900000
4380000	91400000
4110000	100000000
4550000	80700000
