# Supplementary material for: Heat shock factor regulation of antimicrobial peptides expression suggests a conserved defense mechanism induced by febrile temperature in arthropods
Source: eLife. 2026 Apr 16;13:RP101460. doi: 10.7554/eLife.101460 (PMC13086497; doi:10.7554/eLife.101460)
Supplement: Figure 7—source data 1. [file elife-101460-fig7-data1.xls]

## Sheet: Fig. 7e
	Red	Green
0	1	1
1	1	1
2	1	1
3	1	1
4	1	1
5	1	1
6	1	1
7	1.9054	1.9054
8	2	2
9	2	2
10	2	2
11	2	2
12	2.1132	2.1132
13	3.6486	3.6486
14	4.8108	4.8108
15	5.7973	5.7973
16	6	6.7838
17	6	7
18	6.7568	7.7568
19	7.7432	9.4865
20	8.0789	10.0789
21	10.7896	13.5058
22	16.0646	19.0646
23	20.6582	24.3474
24	23.2301	27.2301
25	24.6234	29.2855
26	26.3236	31.3236
27	28.9769	33.9769
28	30.6888	35.2856
29	32.6569	36.5473
30	33.309	35.8514
31	33.3539	33.6107
32	35.0307	32.8955
33	37.037	33.4829
34	38.9507	32.7885
35	39.7044	30.1234
36	40.927	28.6917
37	43.75	28.875
38	45.4865	28.8108
39	46.3546	27.1048
40	45.7925	24.0986
41	43.4559	21.1248
42	41.137	17.8298
43	38.7817	15.5878
44	33.5822	14.5478
45	28.8202	14.396
46	27.4708	14.8875
47	27.7781	13.5192
48	26.5113	10.9459
49	24.3936	8.4544
50	21.9255	7.1552
51	21.0163	7
52	18.0928	7.282
53	14.9396	6.8572
54	13.4799	5.6081
55	13.4527	5.4527
56	13.7115	5.7115
57	15.1971	6.9674
58	16.6351	6.5541
59	18.5941	5.168
60	16.7173	6.5895
61	13.5644	8.9086
62	11.4679	8.2078
63	12	5.8202
64	12.3981	4.8254
65	15.2556	3.9233
66	17.6088	4.473
67	21.0135	6.5068
68	23.0321	7.5457
69	21.5655	6.8799
70	21.8309	7.2841
71	20.927	7.9337
72	19.8313	7.6859
73	18.3113	7.3003
74	18.5	9
75	17.9755	9
76	15.4609	9
77	12.254	8.073
78	12.9591	9.1958
79	14.8649	7.6892
80	16.4405	5.2323
81	16.4122	4.0946
82	17.8115	3.3371
83	18.7894	3.8907
84	19.0541	5.7838
85	16.2988	6.0311
86	15.103	6.6114
87	15.3955	7.436
88	17.4938	8.4865
89	20.5266	9.6284
90	24.1275	9.9971
91	26.7917	8.7432
92	27.5946	8.8196
93	28.046	11.0555
94	28.2275	12.7929
95	28.7833	13.0671
96	29.6457	12.943
97	30.5636	12.3851
98	33.7637	13.5811
99	38.5625	18.1031
100	43.7297	21.2973
101	48.1988	24.7894
102	47.3963	23.687
103	48.4136	23.2015
104	54.1271	26.9072
105	57.5021	28.0224
106	59.5873	28.309
107	63.7806	30.159
108	63.9007	31.3514
109	59.1062	31.9137
110	51.8893	30.8784
111	45	28.375
112	41.7217	27.7757
113	40.2043	28.8546
114	36.225	28.5223
115	30.6725	26.5644
116	27.1081	25.8225
117	25.3986	27.0836
118	23.4459	26.0442
119	19.354	22.7459
120	14.3017	18.3017
121	10.9054	14.5405
122	7.5946	10.5946
123	4.1402	7.1402
124	1.8919	4.8919
125	1.2084	3.5867
126	2	2.7027
127	1.7162	1.7162
128	1	1
129	0.7554	0.7554
130	0.3966	0.3966
131	1	1
132	1	1
133	1	1
134	1	1
135	1	1
136	1	1
137	1	1
138	1.0603	1.0603
139	1.6498	1.6498
140	2	2
141	2	2
142	2.0811	2.0811
	2.9324	3.0676
	2	4
	2	4
	2	4
	2	4
	2	4

## Sheet: Fig. 7f
	Red	Green
0	2	0
1	2	0.5787
2	2	1
3	2	1
4	1.731	0.731
5	1	0
6	1	0
7	1.735	0.735
8	2	1
9	2.074	1.074
10	2.8236	1.8236
11	3	2
12	3	2
13	3	2
14	3.7936	1.5135
15	3.8157	0.3198
16	4.6306	0.6306
17	5.9654	1.9654
18	5.7042	1.7042
19	5.0051	1.0051
20	5.9188	1.9188
21	7.4321	3.2798
22	8.4768	3.7458
23	9.0629	4.0629
24	12.4795	7.4795
25	13.6345	8.6345
26	11.8286	6.8286
27	10.1021	5.1021
28	9.5854	4.9915
29	9.1548	5.7182
30	9.2386	6.599
31	11.5686	10.472
32	13.8778	13.5611
33	13.058	13.6861
34	14.0824	13.057
35	17.4223	14.9147
36	21.4868	17.6807
37	21.2251	16.8037
38	18.1269	14.0953
39	13.7563	10.8934
40	12.3198	10.9647
41	12.6984	14.3279
42	13.8905	16.7635
43	21.2501	24.8911
44	26.7091	30.2117
45	35.1882	39.8837
46	47.9584	54.3788
47	50.827	62.8176
48	45.3434	66.9677
49	47.7533	83.2223
50	56.4496	108.752
51	50.8772	119.519
52	47.9518	129.303
53	54.7083	135.595
54	59.9439	127.333
55	52.819	107.737
56	51.3064	97.4573
57	49.2881	81.8389
58	43.1546	64.7514
59	35.0677	48.6571
60	25.4933	34.2755
61	21.6105	27.5597
62	25.3596	26.7551
63	20.0073	18.1494
64	17.3909	13.38
65	16.1218	11.1421
66	16.5885	9.0983
67	16.0404	9.5836
68	15.6273	9.277
69	14.7841	7.8552
70	14.1003	7.414
71	12.0355	6.9492
72	10.9797	5.3147
73	14.4652	8.7207
74	15.5228	9.2706
75	14.198	8.7753
76	13.2572	8.0383
77	15.9746	8
78	17.3416	8.918
79	19.3074	9.5556
80	20.2944	10
81	20.8731	10
82	20.5649	9.5649
83	20.0407	8.9188
84	21.0049	8.3599
85	21.454	8.2538
86	19.6294	6.9137
87	17.4817	5.5833
88	19.6915	8.6102
89	18.6325	9.5025
90	17.8571	9.4104
91	16.6294	9.6151
92	16.143	10.857
93	16.1869	10.8182
94	16.1008	10.6744
95	15.067	10.665
96	15.0599	11.3604
97	15.948	11.6738
98	13.9958	8.9044
99	15.661	9.7523
100	17.5476	11.5476
101	16.5249	10.5249
102	15.0741	9.0741
103	17.3894	11.2487
104	15.6437	10.191
105	12.659	8.9433
106	12.7555	9.1388
107	12.5533	10.7563
108	11.1073	10.7056
109	9.0113	9.0874
110	9.832	10.4868
111	13.326	13.6767
112	12.8049	12.9374
113	12.0861	13.8679
114	11.1269	13.5685
115	13.0896	12.0305
116	15.7058	13.4005
117	18.9281	14.2644
118	21.2815	15.1241
119	23.9797	16.3358
120	27.2792	20.7522
121	31.0462	25.9142
122	34.9538	29.3548
123	34.2234	30.1472
124	35.6735	34.8664
125	35.1078	36.0355
126	29.3459	32.1878
127	24.7452	30.6133
128	23.5536	31.2338
129	23.4243	32.9268
130	23.1323	33.8178
131	22.6551	31.388
132	26.2029	32.8475
133	27	32.1611
134	23.3198	30.0355
135	19.9586	29.2022
136	20.8477	31.2046
137	22.7921	33.812
138	18.542	28.7603
139	18.2567	23.9395
140	23.4315	25.4315
141	25.0905	27.6962
142	31.1283	36.9377
143	27.5915	38.6369
144	28.6373	45.239
145	33.4718	56.0711
146	35.6706	62.936
147	37.1291	66.8652
148	36.0538	63.4751
149	33.3695	57.2381
150	35.3047	49.7514
151	33.056	38.1414
152	34.9188	34.5352
153	30.0324	29.1086
154	22.6853	23.1689
155	22.6954	24.3325
156	23.9056	25.6599
157	22.7309	25.7308
158	18.6639	23.5848
159	19.0553	24.2831
160	20.8359	28.6075
161	24.2076	33.4822
162	28.7696	38.5178
163	35.4924	45.6802
164	41.0609	53.7411
165	41.8778	54.9212
166	39.0051	50.9492
167	33.6991	42.6519
168	24.7868	29.4518
169	17.3435	18.1658
170	18.3592	12.7614
171	19.023	8.6459
172	17.3655	6.3655
173	15.5025	5.2741
174	14.1066	5.1066
175	12.9594	3.9797
176	11.3249	3.1624
177	10.198	2.198
178	10	2
179	10	2
180	9.4431	1.7109
181	10.1171	2.8346
182	10.5178	2.5178
183	8.3249	2
184	8.3299	1.8985
185	9.6142	2
186	7.9834	1.9963
187	6.382	2.0368
188	5.3553	1.3553
189	3.6774	1
190	3.2792	0.7208
191	4	0
192	4.0974	0.0974
193	4.9153	0.9153
194	4.2081	0.736
195	2.4721	0.1574
196	2	0
197	2	0
