# Supplementary material for: Heat shock factor regulation of antimicrobial peptides expression suggests a conserved defense mechanism induced by febrile temperature in arthropods
Source: eLife. 2026 Apr 16;13:RP101460. doi: 10.7554/eLife.101460 (PMC13086497; doi:10.7554/eLife.101460)
Supplement: Figure 8—source data 1. [file elife-101460-fig8-data1.xls]

## Sheet: Fig. 8A
	Mock				DCV
27℃	0.961483	1.02337	1.01631	0.981686	2.07053	2.23457	1.85318	1.94531
30℃	4.26733	5.2537	4.26733	4.3269	7.12719	4.70219	5.18137	8.89709

## Sheet: Fig. 8B
	Atta				CecA				Def				Met				Drs
27℃	1.06437	1.02101	0.920188	1.04247	1.06683	0.968171	0.968171	1.05215	1.10957	0.926588	0.972655	1.07923	1.24257	0.922316	0.872564	1.15936	0.997692	0.862542	1.16205	0.66281
30℃	6.23332	4.95883	5.35171	6.54322	5.2537	4.15064	3.84593	4.93597	5.77572	5.02805	5.85634	4.95883	1.26868	1.07425	1.03049	1.34102	0.937354	1.38191	1.04729	1.13813

## Sheet: Fig. 8C
	Atta				CecA				Def				Met				Drs
Mock	1.24401	0.879649	1.00347	0.91067	1.18715	0.950989	1.16272	0.761808	1.12896	0.929805	0.776469	1.22689	0.984525	1.0122	1.10765	0.905948	1.11535	0.950989	1.0479	0.89969
DCV	51.804	34.655	52.893	48.001	37.726	36.695	48.756	35.691	109.52	120.68	146.52	117.38	49.78	32.391	45.176	37.207	257.33	181.96	277.72	248.57

## Sheet: Fig. 8D
dsGFP	dsDmHSF1	dsGFP+DCV	dsDmHSF1+DCV
1.00521	0.531264	0.920188	0.389582
0.970971	0.553824	1.03526	0.356013
0.991373	0.597703	1	0.447513
1.03347	0.569394	1.04972	0.441351

## Sheet: Fig. 8E
	dsGFP+Mock				dsDmHSF1+Mock				dsGFP+DCV				dsDmHSF1+DCV
27℃	0.929805	0.99654	1.01748	1.06069	1.50004	1.52098	1.55294	1.55294	50000000000	50000000000	50000000000	50000000000	80000000000	90000000000	70000000000	80000000000
30℃	2.04911	2.03496	2.13613	2.13613	1.78386	1.82134	1.82134	1.79626	1000000	1000000	1000000	2000000	700000000	700000000	600000000	700000000

## Sheet: Fig. 8F
	Atta				CecA				Def
dsGFP+DCV(30 ℃)	0.891929	1.12896	0.879649	1.12896	0.936272	0.982821	1.02456	1.06069	0.909093	0.987943	1.01572	1.09619
dsDmHSF1+DCV(30 ℃)	0.439825	0.445964	0.257921	0.244008	0.545254	0.556711	0.580352	0.592546	0.467326	0.480464	0.457708	0.35663

## Sheet: Fig. 8G
	pAc-HA+Mock				pAc-DmHSF1+Mock				pAc-HA+DCV				pAc-DmHSF1+DCV
27℃	0.993092	1.02101	0.97942	1.00696	0.726986	0.747425	0.742262	0.752623	4510000000	4010000000	4010000000	4150000000	3417000000	3688000000	3016000000	3513000000
30℃	0.974342	1.02278	1.02278	0.981119	1.62732	1.56103	1.52891	1.55025	11011441	11165155	11242815	11399759	2.69621e+06	2.90982e+06	2.69621e+06	2.79129e+06

## Sheet: Fig. 8H
	Atta				CecA				Def
pAc-HA+DCV(30 ℃)	1.06807	0.936272	0.962594	1.03886	1	1.06437	0.986233	0.952638	1.17487	1.37793	0.764453	0.808041
pAc-DmHSF1+DCV(30 ℃)	4.64282	4.09823	4.27226	4.51586	1.85318	1.84038	1.97247	1.87905	3.14378	3.53694	2.99488	2.83333

## Sheet: Fig. 8J
Control	1	0.250678
pGL3-DmAtta	12.3614	0.239193
pGL3-DmCecA	7.75575	0.488286
pGL3-DmDef	2.71456	0.554063
Control	0.837798	0.0359303
pGL3-DmAtta-mutant	1.09392	0.115869
pGL3-DmCecA-mutant	0.953428	0.0998964
pGL3-DmDef-mutant	0.976187	0.0970719

## Sheet: Fig. 8K
pAc-HA+dsGFP+DCV	pAc-HA+dsAtta+DCV	pAc-DmHSF1+dsGFP+DCV	pAc-DmHSF1+dsAtta+DCV
1.00696	0.882703	0.732	0.469761
0.85263	0.876606	0.722	0.466516
0.99309	0.742262	0.712	0.450625
1.17283	0.742262	0.6329	0.411796
