# Supplementary material for: Heat shock factor regulation of antimicrobial peptides expression suggests a conserved defense mechanism induced by febrile temperature in arthropods
Source: eLife. 2026 Apr 16;13:RP101460. doi: 10.7554/eLife.101460 (PMC13086497; doi:10.7554/eLife.101460)
Supplement: Figure 8—source data 3. [file elife-101460-fig8-data3.zip]

Archive with 7 entries (6 files):
- Fig. 8-source data3/
- Fig. 8-source data3/Fig. 8e ACTB.tif
- Fig. 8-source data3/Fig. 8e DCV.tif
- Fig. 8-source data3/Fig. 8g ACTB.tif
- Fig. 8-source data3/Fig. 8g DCV.tif
- Fig. 8-source data3/Fig. 8k ACTB.tif
- Fig. 8-source data3/Fig. 8k DCV.tif
