# Supplementary material for: Heat shock factor regulation of antimicrobial peptides expression suggests a conserved defense mechanism induced by febrile temperature in arthropods
Source: eLife. 2026 Apr 16;13:RP101460. doi: 10.7554/eLife.101460 (PMC13086497; doi:10.7554/eLife.101460)
Supplement: Figure 8—figure supplement 1—source data 1. [file elife-101460-fig8-figsupp1-data1.xls]

## Sheet: Fig. 8-figure supplement 1B
	Mock				DCV
27℃	0.961483	1.02337	1.01631	0.981686	2.07053	2.23457	1.85318	1.94531
30℃	4.26733	5.2537	4.26733	4.3269	7.12719	4.70219	5.18137	8.89709
