# Supplementary material for: Heat shock factor regulation of antimicrobial peptides expression suggests a conserved defense mechanism induced by febrile temperature in arthropods
Source: eLife. 2026 Apr 16;13:RP101460. doi: 10.7554/eLife.101460 (PMC13086497; doi:10.7554/eLife.101460)
Supplement: Figure 8—figure supplement 2—source data 1. [file elife-101460-fig8-figsupp2-data1.xls]

## Sheet: Fig. 8-figure supplement 2B
dsGFP	dsDmAtta	dsGFP+DCV	dsDmAtta+DCV
0.97716	0.557354	1.00928	0.412748
0.95705	0.545884	0.941696	0.382447
1.0693	0.523647	1.05214	0.470848
1.00463	0.527289	0.968171	0.457973
